# Supplementary material for: ﻿Three new deep-sea species of Marphysa (Annelida, Eunicida, Eunicidae) from Papua New Guinea (Bismarck and Solomon seas)
Source: Zookeys. 2022 Sep 23;1122:81–105. doi: 10.3897/zookeys.1122.89990 (PMC9848729; doi:10.3897/zookeys.1122.89990)
Supplement: XML Treatment for Marphysa banana [file zookeys.1122.89990-treatment2.xml]

<!DOCTYPE tp:taxon-treatment
  PUBLIC "-//TaxonX//DTD Taxonomic Treatment Publishing DTD v0 20100105//EN" "tax-treatment-NSO.dtd">
<tp:taxon-treatment xmlns:tp="http://www.plazi.org/taxpub"><tp:treatment-meta><kwd-group><label>Taxon classification</label><kwd>
                <named-content content-type="kingdom">Animalia</named-content>
              </kwd><kwd>
                <named-content content-type="order">Eunicida</named-content>
              </kwd><kwd>
                <named-content content-type="family">Eunicidae</named-content>
              </kwd></kwd-group><mixed-citation publication-type="journal"><person-group><name><surname>Lavesque</surname><given-names>Nicolas</given-names></name><name><surname>Daffe</surname><given-names>Guillemine</given-names></name><name><surname>Glasby</surname><given-names>Christopher</given-names></name><name><surname>Hourdez</surname><given-names>Stéphane</given-names></name><name><surname>Hutchings</surname><given-names>Pat</given-names></name></person-group><article-title>﻿Three new deep-sea species of <italic><tp:taxon-name><tp:taxon-name-part taxon-name-part-type="genus" reg="Marphysa">Marphysa</tp:taxon-name-part></tp:taxon-name></italic> (<tp:taxon-name><tp:taxon-name-part taxon-name-part-type="phylum">Annelida</tp:taxon-name-part></tp:taxon-name>, <tp:taxon-name><tp:taxon-name-part taxon-name-part-type="order">Eunicida</tp:taxon-name-part></tp:taxon-name>, <tp:taxon-name><tp:taxon-name-part taxon-name-part-type="family">Eunicidae</tp:taxon-name-part></tp:taxon-name>) from Papua New Guinea (Bismarck and Solomon seas)</article-title><source>Zookeys</source><day>23</day><month>09</month><year>2022</year><volume>1122</volume><fpage>81</fpage><lpage>105</lpage><pub-id pub-id-type="doi">10.3897/zookeys.1122.89990</pub-id></mixed-citation></tp:treatment-meta><tp:nomenclature><label>﻿</label><tp:taxon-name>
              <object-id xmlns:xlink="http://www.w3.org/1999/xlink" content-type="arpha" xlink:type="simple">A6A8C2F0-7DC4-5B8B-BBC9-6ED82DA82C0B</object-id>
              <tp:taxon-name-part taxon-name-part-type="genus" reg="Marphysa">Marphysa</tp:taxon-name-part>
              <tp:taxon-name-part taxon-name-part-type="species" reg="banana">banana</tp:taxon-name-part>
              <object-id xmlns:xlink="http://www.w3.org/1999/xlink" content-type="zoobank" xlink:type="simple">https://zoobank.org/36B09BD6-2080-4266-9945-98EA1CA40913</object-id>
            </tp:taxon-name><tp:taxon-status xmlns:xlink="http://www.w3.org/1999/xlink" xlink:type="simple">sp. nov.</tp:taxon-status><xref ref-type="fig" rid="F2">Figs 2</xref><xref ref-type="fig" rid="F3">, 3</xref><xref ref-type="fig" rid="F4">, 4</xref></tp:nomenclature><tp:treatment-sec sec-type="material" id="SECID0EWPBG"><title>Material examined.</title><p><bold><italic>Holotype</italic></bold>: <abbrev xmlns:xlink="http://www.w3.org/1999/xlink" xlink:title="Muséum National d’Histoire Naturelle" id="ABBRID0EBQBG" xlink:type="simple">MNHN</abbrev>-IA-2015-1608, complete. <bold><italic>Paratypes</italic></bold>: <named-content xmlns:xlink="http://www.w3.org/1999/xlink" content-type="dwc:institutional_code" xlink:title="Australian Museum, Sydney" xlink:href="http://grbio.org/institution/australian-museum" xlink:type="simple">AM</named-content> W.53773, complete; <named-content xmlns:xlink="http://www.w3.org/1999/xlink" content-type="dwc:institutional_code" xlink:title="Australian Museum, Sydney" xlink:href="http://grbio.org/institution/australian-museum" xlink:type="simple">AM</named-content> W.53774, complete, some parapodia mounted for SEM; <abbrev xmlns:xlink="http://www.w3.org/1999/xlink" xlink:title="Muséum National d’Histoire Naturelle" id="ABBRID0EQQBG" xlink:type="simple">MNHN</abbrev>-IA-2021-725, anterior part only. All material collected from South Pacific Ocean, Papua New Guinea, New Ireland, CP4254, <named-content xmlns:xlink="http://www.w3.org/1999/xlink" content-type="dwc:verbatimCoordinates" xlink:type="simple"><named-content content-type="geo-json" specific-use="{&#34;type&#34;:&#34;Point&#34;,&#34;coordinates&#34;:[150.660000,-2.483000]}" id="NCID0EXQBG" xlink:type="simple">-2.483°S, 150.66°E</named-content></named-content>, depth 273–324 m, April 2014.</p></tp:treatment-sec><tp:treatment-sec sec-type="description" id="SECID0E3QBG"><title>Description</title><p>(based on holotype, with variation in parentheses for paratypes). Preserved specimens strongly iridescent (Fig. <xref ref-type="fig" rid="F2">2A, C, D</xref>), ~ 230 (220) chaetigers, 112 mm (71–157) long, 3.3 mm (2.1–5.4) width at chaetiger 10, excluding parapodia. Body elongated and tapered gradually at posterior end (Fig. <xref ref-type="fig" rid="F2">2B</xref>).</p><fig id="F2" position="float" orientation="portrait"><object-id xmlns:xlink="http://www.w3.org/1999/xlink" content-type="doi" xlink:type="simple">10.3897/zookeys.1122.89990.figure2</object-id><object-id xmlns:xlink="http://www.w3.org/1999/xlink" content-type="arpha" xlink:type="simple">9F89D2FD-BFDD-59E1-9020-FA29BD1FC02D</object-id><label>Figure 2.</label><caption><p><italic><tp:taxon-name><tp:taxon-name-part taxon-name-part-type="genus" reg="Marphysa">Marphysa</tp:taxon-name-part><tp:taxon-name-part taxon-name-part-type="species" reg="banana">banana</tp:taxon-name-part></tp:taxon-name></italic> sp. nov. holotype <abbrev xmlns:xlink="http://www.w3.org/1999/xlink" xlink:title="Muséum National d’Histoire Naturelle" id="ABBRID0E4RBG" xlink:type="simple">MNHN</abbrev>-IA-2015-1608 (<bold>B</bold>) paratype <abbrev xmlns:xlink="http://www.w3.org/1999/xlink" xlink:title="Muséum National d’Histoire Naturelle" id="ABBRID0EDSBG" xlink:type="simple">MNHN</abbrev>-IA-2021-725 (<bold>A, C–E</bold>): <bold>A</bold> anterior end, lateral view <bold>B</bold> pygidium, ventral view <bold>C</bold> anterior end, dorsal view <bold>D</bold> anterior end, frontal view <bold>E</bold> anterior chaetigers, dorso-lateral view.</p></caption><graphic xmlns:xlink="http://www.w3.org/1999/xlink" xlink:href="zookeys-1122-081_article-89990__-g002.jpg" position="float" orientation="portrait" xlink:type="simple" id="oo_747585.jpg"><uri content-type="original_file" xlink:type="simple">https://binary.pensoft.net/fig/747585</uri></graphic></fig><p>Prostomium rounded anteriorly with two dorsoventrally flattened buccal lips an anterior notch between them, notch more visible ventrally (Fig. <xref ref-type="fig" rid="F2">2A, C, D</xref>). Two palps and three antennae slender and tapering, arranged in an arc on posterior margin of prostomium. Antennae more or less smooth, of equal length, longer than palps (same size), shorter (same size) than prostomium (Fig. <xref ref-type="fig" rid="F2">2C</xref>). Eyes present, one pair, brownish, very faint, present at posterior base between palps and lateral antennae. First peristomial ring ~ 3× longer than second one dorsally (Fig. <xref ref-type="fig" rid="F2">2C</xref>).</p><p>Maxillary apparatus (Fig. <xref ref-type="fig" rid="F3">3D, E</xref>) partially everted in holotype or paratypes. Formula as follows: MF = 1+1, 5+5, 6+0, 4+9, 1+1. MI ~ 2× longer than maxillary carrier, rectangular anteriorly, triangular posteriorly, with a pair of rounded wings situated at posterolateral margins. MI forceps-like, without attachment lamellae, sub-right-angle falcal arch. Closing system ~ 4× shorter than MI. Ligament between MI and MII golden. MII without attachment lamella, teeth triangular, distributed in less than half of plate length. Ligament between MII and MIII absent (or not sclerotized). MIII, single, longer than left MIV, curved, with equal-sized triangular teeth; short attachment lamella situated in the centre of posterior edge of maxilla, thin, dark. Left MIV short (less than half the size of right MIV) with wide, rounded base, left-most teeth longer than right-most ones; attachment lamella dark, semi-circular. Right MIV long, with teeth triangular, decreasing in size posteriorly; attachment lamella wide, semi-circular, dark. MV, paired, as long as high, with a dorsal curved tooth. Mandibles light brown, concentric stripes not visible; longer than MI; cutting plates whitish, without dorsal teeth (Fig. <xref ref-type="fig" rid="F3">3E</xref>).</p><fig id="F3" position="float" orientation="portrait"><object-id xmlns:xlink="http://www.w3.org/1999/xlink" content-type="doi" xlink:type="simple">10.3897/zookeys.1122.89990.figure3</object-id><object-id xmlns:xlink="http://www.w3.org/1999/xlink" content-type="arpha" xlink:type="simple">622F4306-5E6E-50C9-A8A5-A3DCD1E2222A</object-id><label>Figure 3.</label><caption><p><italic><tp:taxon-name><tp:taxon-name-part taxon-name-part-type="genus" reg="Marphysa">Marphysa</tp:taxon-name-part><tp:taxon-name-part taxon-name-part-type="species" reg="banana">banana</tp:taxon-name-part></tp:taxon-name></italic> sp. nov. holotype <abbrev xmlns:xlink="http://www.w3.org/1999/xlink" xlink:title="Muséum National d’Histoire Naturelle" id="ABBRID0EDUBG" xlink:type="simple">MNHN</abbrev>-IA-2015-1608 (<bold>A–C, F–G</bold>), paratype <abbrev xmlns:xlink="http://www.w3.org/1999/xlink" xlink:title="Muséum National d’Histoire Naturelle" id="ABBRID0EJUBG" xlink:type="simple">MNHN</abbrev>- IA-2021-725 (<bold>D, E</bold>): <bold>A</bold> parapodia from anterior chaetiger (chaetiger 29) <bold>B</bold> parapodia from mid-body (chaetiger 100) <bold>C</bold> parapodia from posterior chaetiger (chaetiger 190) <bold>D</bold> maxilla, dorsal view <bold>E</bold> mandibles, dorsal view <bold>F</bold> subacicular hook from mid-body (chaetiger 100) <bold>G</bold> spiniger from chaetiger 29. Abbreviations: MI to MV, maxillae I to V; Ac, aciculae; Bf, branchial filament; Cp, cutting plate; Mc, maxillary carrier; Nc, notopodial cirri; Sah, subacicular hook; Vc, ventral cirri. <bold>A–C</bold> Sah and Ac are illustrated schematically to indicate position.</p></caption><graphic xmlns:xlink="http://www.w3.org/1999/xlink" xlink:href="zookeys-1122-081_article-89990__-g003.jpg" position="float" orientation="portrait" xlink:type="simple" id="oo_747586.jpg"><uri content-type="original_file" xlink:type="simple">https://binary.pensoft.net/fig/747586</uri></graphic></fig><p>First few parapodia located below middle line of body wall, but gradually positioned dorsally to approximately midline in subsequent segments (Fig. <xref ref-type="fig" rid="F2">2A</xref>). Notopodial cirri slender, tapering, slightly longer than ventral cirri, thinner posteriorly (Fig. <xref ref-type="fig" rid="F3">3A–C</xref>). Chaetal lobes comprising a low pre-chaetal lip and a globular post-chaetal lobe. Ventral cirri bluntly conical, with rounded tip, shorter than post-chaetal lobes anteriorly, thereafter slightly longer than post-chaetal lobes (Fig. <xref ref-type="fig" rid="F3">3A–C</xref>). Branchiae pectinate, commencing from chaetiger 20 (18–19) and continuing to near end, very short anteriorly, longer in medium chaetigers but not reaching mid-dorsal line; number of filaments increasing from 1–3 anteriorly to 4–6 in mid-body, decreasing to 3–4 in last several chaetigers (Figs <xref ref-type="fig" rid="F2">2E</xref>, <xref ref-type="fig" rid="F3">3A–C</xref>).</p><p>Aciculae black with paler blunt tips, approximately three or four per parapodium in anterior chaetigers, one or two per parapodium in middle chaetigers, and one per parapodium in posterior chaetigers. Supra-acicular chaetae with limbate capillaries and pectinates; capillaries present from first chaetiger to near pygidium, numbering up to 20 in anterior chaetigers (Fig. <xref ref-type="fig" rid="F3">3A–C</xref>).</p><p>Pectinate chaetae commencing from approximately chaetiger 20 to near end, three types identified. Type 1 from anterior parapodia to mid-body: isodont-narrow-slender (INS), having ~ 20 short internal teeth, each tooth prolonged by a thin filament (Fig. <xref ref-type="fig" rid="F4">4A, B</xref>). Types 2 and 3 from posterior parapodia only (Fig. <xref ref-type="fig" rid="F4">4C, D</xref>): type 2 asymmetrical, anodont-wide-thick (AWT), having ~ 10 thick internal teeth, each tooth prolonged by a thin filament; type 3 asymmetrical, anodont-wide-slender (AWS), having ~ 20 internal teeth, each tooth prolonged by a thin filament (Fig. <xref ref-type="fig" rid="F4">4D</xref>).</p><fig id="F4" position="float" orientation="portrait"><object-id xmlns:xlink="http://www.w3.org/1999/xlink" content-type="doi" xlink:type="simple">10.3897/zookeys.1122.89990.figure4</object-id><object-id xmlns:xlink="http://www.w3.org/1999/xlink" content-type="arpha" xlink:type="simple">9C482ABB-2F9E-5D42-BAD6-394C7DF0FF53</object-id><label>Figure 4.</label><caption><p>SEM images of pectinate chaetae of <italic><tp:taxon-name><tp:taxon-name-part taxon-name-part-type="genus" reg="Marphysa">Marphysa</tp:taxon-name-part><tp:taxon-name-part taxon-name-part-type="species" reg="banana">banana</tp:taxon-name-part></tp:taxon-name></italic> sp. nov. paratype <named-content xmlns:xlink="http://www.w3.org/1999/xlink" content-type="dwc:institutional_code" xlink:title="Australian Museum, Sydney" xlink:href="http://grbio.org/institution/australian-museum" xlink:type="simple">AM</named-content> W.53774 <bold>A</bold> chaetiger 35 <bold>B</bold> chaetiger 67 <bold>C</bold> chaetiger 99 <bold>D</bold> chaetiger 131. Abbreviations: AWS, anodont-wide-slender; AWT, anodont-wide-thick; INS, isodont-narrow-slender; Fil, filament.</p></caption><graphic xmlns:xlink="http://www.w3.org/1999/xlink" xlink:href="zookeys-1122-081_article-89990__-g004.jpg" position="float" orientation="portrait" xlink:type="simple" id="oo_747587.jpg"><uri content-type="original_file" xlink:type="simple">https://binary.pensoft.net/fig/747587</uri></graphic></fig><p>Subacicular chaetae with compound spinigers and subacicular hooks (Fig. <xref ref-type="fig" rid="F3">3F</xref>). Compound spinigers commencing from first chaetiger to near pygidium, with long, tapered blade. Subacicular hooks transparent, commencing from anterior chaetigers 43–52 (range for type material) to near end and inferior to bundle of spinigers, one per parapodium; much thinner than aciculae; subacicular hooks bidentate (Fig. <xref ref-type="fig" rid="F3">3F</xref>).</p><p>Pygidium round, with crenulated margin, dorsally positioned, with two pairs of tapering pygidial cirri attached at ventral edge, dorsal pair 2–3× length of ventral pair (Fig. <xref ref-type="fig" rid="F2">2B</xref>).</p></tp:treatment-sec><tp:treatment-sec sec-type="etymology" id="SECID0ECYBG"><title>Etymology.</title><p>The species name refers to the decomposing banana leaves among which all the specimens were found.</p></tp:treatment-sec><tp:treatment-sec sec-type="type locality" id="SECID0EHYBG"><title>Type locality.</title><p>South Pacific, Papua New Guinea, New Ireland.</p></tp:treatment-sec><tp:treatment-sec sec-type="distribution" id="SECID0EMYBG"><title>Distribution.</title><p>Only known from type locality.</p></tp:treatment-sec><tp:treatment-sec sec-type="habitat" id="SECID0ERYBG"><title>Habitat.</title><p>Between 273 and 324 m, found inside banana leaves that presumably have been entrained from river runoff via coastal waters.</p></tp:treatment-sec><tp:treatment-sec sec-type="remarks" id="SECID0EWYBG"><title>Remarks.</title><p>With the presence of compound spinigers only and the branchiae present over many chaetigers <italic><tp:taxon-name><tp:taxon-name-part taxon-name-part-type="genus" reg="Marphysa">Marphysa</tp:taxon-name-part><tp:taxon-name-part taxon-name-part-type="species" reg="banana">banana</tp:taxon-name-part></tp:taxon-name></italic> sp. nov. belongs to the group B2, also known as the <italic><tp:taxon-name><tp:taxon-name-part taxon-name-part-type="genus" reg="Nereis"/><tp:taxon-name-part taxon-name-part-type="species" reg="sanguinea">sanguinea</tp:taxon-name-part></tp:taxon-name></italic>-group Quatrefages, 1866. Among the nine species of this group occurring in the Central Indo-Pacific Realm, <italic><tp:taxon-name><tp:taxon-name-part taxon-name-part-type="genus" reg="Marphysa">M.</tp:taxon-name-part><tp:taxon-name-part taxon-name-part-type="species" reg="banana">banana</tp:taxon-name-part></tp:taxon-name></italic> sp. nov. is similar to <italic><tp:taxon-name><tp:taxon-name-part taxon-name-part-type="genus" reg="Marphysa">M.</tp:taxon-name-part><tp:taxon-name-part taxon-name-part-type="species" reg="hongkongensa">hongkongensa</tp:taxon-name-part></tp:taxon-name></italic>, <italic><tp:taxon-name><tp:taxon-name-part taxon-name-part-type="genus" reg="Marphysa">M.</tp:taxon-name-part><tp:taxon-name-part taxon-name-part-type="species" reg="iloiloensis">iloiloensis</tp:taxon-name-part></tp:taxon-name></italic>, and <italic><tp:taxon-name><tp:taxon-name-part taxon-name-part-type="genus" reg="Marphysa">M.</tp:taxon-name-part><tp:taxon-name-part taxon-name-part-type="species" reg="mullawa">mullawa</tp:taxon-name-part></tp:taxon-name></italic> by the presence of subacicular hooks starting from chaetigers 30–50 and the branchiae commencing from chaetigers 14–20.</p><p>However, <italic><tp:taxon-name><tp:taxon-name-part taxon-name-part-type="genus" reg="Marphysa">M.</tp:taxon-name-part><tp:taxon-name-part taxon-name-part-type="species" reg="banana">banana</tp:taxon-name-part></tp:taxon-name></italic> sp. nov. differs from <italic><tp:taxon-name><tp:taxon-name-part taxon-name-part-type="genus" reg="Marphysa">M.</tp:taxon-name-part><tp:taxon-name-part taxon-name-part-type="species" reg="hongkongensa">hongkongensa</tp:taxon-name-part></tp:taxon-name></italic> by the presence of pectinate chaetae starting from around chaetiger 20 instead of starting from the first few chaetigers as found for <italic><tp:taxon-name><tp:taxon-name-part taxon-name-part-type="genus" reg="Marphysa">M.</tp:taxon-name-part><tp:taxon-name-part taxon-name-part-type="species" reg="hongkongensa">hongkongensa</tp:taxon-name-part></tp:taxon-name></italic>; and by the presence of three different types of pectinate chaetae instead of four types as found in <italic><tp:taxon-name><tp:taxon-name-part taxon-name-part-type="genus" reg="Marphysa">M.</tp:taxon-name-part><tp:taxon-name-part taxon-name-part-type="species" reg="hongkongensa">hongkongensa</tp:taxon-name-part></tp:taxon-name></italic>. Moreover, <italic><tp:taxon-name><tp:taxon-name-part taxon-name-part-type="genus" reg="Marphysa">M.</tp:taxon-name-part><tp:taxon-name-part taxon-name-part-type="species" reg="banana">banana</tp:taxon-name-part></tp:taxon-name></italic> sp. nov. has eyes whereas <italic><tp:taxon-name><tp:taxon-name-part taxon-name-part-type="genus" reg="Marphysa">M.</tp:taxon-name-part><tp:taxon-name-part taxon-name-part-type="species" reg="hongkongensa">hongkongensa</tp:taxon-name-part></tp:taxon-name></italic> does not have any. The subacicular hooks of <italic><tp:taxon-name><tp:taxon-name-part taxon-name-part-type="genus" reg="Marphysa">M.</tp:taxon-name-part><tp:taxon-name-part taxon-name-part-type="species" reg="banana">banana</tp:taxon-name-part></tp:taxon-name></italic> sp. nov. are bidentate while those of <italic><tp:taxon-name><tp:taxon-name-part taxon-name-part-type="genus" reg="Marphysa">M.</tp:taxon-name-part><tp:taxon-name-part taxon-name-part-type="species" reg="hongkongensa">hongkongensa</tp:taxon-name-part></tp:taxon-name></italic> are unidentate and the maximum number of branchial filaments reaches six for <italic><tp:taxon-name><tp:taxon-name-part taxon-name-part-type="genus" reg="Marphysa">M.</tp:taxon-name-part><tp:taxon-name-part taxon-name-part-type="species" reg="banana">banana</tp:taxon-name-part></tp:taxon-name></italic> sp. nov., while it can be ten for <italic><tp:taxon-name><tp:taxon-name-part taxon-name-part-type="genus" reg="Marphysa">M.</tp:taxon-name-part><tp:taxon-name-part taxon-name-part-type="species" reg="hongkongensa">hongkongensa</tp:taxon-name-part></tp:taxon-name></italic>. Finally, <italic><tp:taxon-name><tp:taxon-name-part taxon-name-part-type="genus" reg="Marphysa">M.</tp:taxon-name-part><tp:taxon-name-part taxon-name-part-type="species" reg="hongkongensa">hongkongensa</tp:taxon-name-part></tp:taxon-name></italic> lives in the lower intertidal of the Hong Kong region, while <italic><tp:taxon-name><tp:taxon-name-part taxon-name-part-type="genus" reg="Marphysa">M.</tp:taxon-name-part><tp:taxon-name-part taxon-name-part-type="species" reg="banana">banana</tp:taxon-name-part></tp:taxon-name></italic> sp. nov. is a deep-sea species found inside banana leaves.</p><p><italic><tp:taxon-name><tp:taxon-name-part taxon-name-part-type="genus" reg="Marphysa">Marphysa</tp:taxon-name-part><tp:taxon-name-part taxon-name-part-type="species" reg="banana">banana</tp:taxon-name-part></tp:taxon-name></italic> sp. nov. differs from <italic><tp:taxon-name><tp:taxon-name-part taxon-name-part-type="genus" reg="Marphysa">M.</tp:taxon-name-part><tp:taxon-name-part taxon-name-part-type="species" reg="iloiloensis">iloiloensis</tp:taxon-name-part></tp:taxon-name></italic> by the presence of four and nine teeth on the maxillary MIV, while <italic><tp:taxon-name><tp:taxon-name-part taxon-name-part-type="genus" reg="Marphysa">M.</tp:taxon-name-part><tp:taxon-name-part taxon-name-part-type="species" reg="iloiloensis">iloiloensis</tp:taxon-name-part></tp:taxon-name></italic> has three and five teeth respectively. The two species show three different types of pectinate chaetae but not the same ones, as <italic><tp:taxon-name><tp:taxon-name-part taxon-name-part-type="genus" reg="Marphysa">M.</tp:taxon-name-part><tp:taxon-name-part taxon-name-part-type="species" reg="banana">banana</tp:taxon-name-part></tp:taxon-name></italic> sp. nov. has INS, AWT and AWS with the first ones starting from chaetiger 20 while <italic><tp:taxon-name><tp:taxon-name-part taxon-name-part-type="genus" reg="Marphysa">M.</tp:taxon-name-part><tp:taxon-name-part taxon-name-part-type="species" reg="iloiloensis">iloiloensis</tp:taxon-name-part></tp:taxon-name></italic> has INS, IWS and ANT, with first ones commencing from the first few chaetigers. The subacicular hooks are also different as they are bidentate for <italic><tp:taxon-name><tp:taxon-name-part taxon-name-part-type="genus" reg="Marphysa">M.</tp:taxon-name-part><tp:taxon-name-part taxon-name-part-type="species" reg="banana">banana</tp:taxon-name-part></tp:taxon-name></italic> sp. nov. and unidentate for <italic><tp:taxon-name><tp:taxon-name-part taxon-name-part-type="genus" reg="Marphysa">M.</tp:taxon-name-part><tp:taxon-name-part taxon-name-part-type="species" reg="iloiloensis">iloiloensis</tp:taxon-name-part></tp:taxon-name></italic>. Finally, <italic><tp:taxon-name><tp:taxon-name-part taxon-name-part-type="genus" reg="Marphysa">M.</tp:taxon-name-part><tp:taxon-name-part taxon-name-part-type="species" reg="iloiloensis">iloiloensis</tp:taxon-name-part></tp:taxon-name></italic> lives in the brackish waters of the Philippines region, which is a very different habitat from the deep-sea habitat of <italic><tp:taxon-name><tp:taxon-name-part taxon-name-part-type="genus" reg="Marphysa">M.</tp:taxon-name-part><tp:taxon-name-part taxon-name-part-type="species" reg="banana">banana</tp:taxon-name-part></tp:taxon-name></italic> sp. nov.</p><p><italic><tp:taxon-name><tp:taxon-name-part taxon-name-part-type="genus" reg="Marphysa">Marphysa</tp:taxon-name-part><tp:taxon-name-part taxon-name-part-type="species" reg="banana">banana</tp:taxon-name-part></tp:taxon-name></italic> sp. nov. differs from <italic><tp:taxon-name><tp:taxon-name-part taxon-name-part-type="genus" reg="Marphysa">M.</tp:taxon-name-part><tp:taxon-name-part taxon-name-part-type="species" reg="mullawa">mullawa</tp:taxon-name-part></tp:taxon-name></italic> by the presence of pectinate chaetae starting from around chaetiger 20 instead of commencing from the first few chaetigers for <italic><tp:taxon-name><tp:taxon-name-part taxon-name-part-type="genus" reg="Marphysa">M.</tp:taxon-name-part><tp:taxon-name-part taxon-name-part-type="species" reg="mullawa">mullawa</tp:taxon-name-part></tp:taxon-name></italic>, and the anterior chaetae numbering ~ 20 internal teeth instead of 10 for <italic><tp:taxon-name><tp:taxon-name-part taxon-name-part-type="genus" reg="Marphysa">M.</tp:taxon-name-part><tp:taxon-name-part taxon-name-part-type="species" reg="mullawa">mullawa</tp:taxon-name-part></tp:taxon-name></italic>. The two species differ by their maxillary formulae, especially for maxillary MII (7+7 for <italic><tp:taxon-name><tp:taxon-name-part taxon-name-part-type="genus" reg="Marphysa">M.</tp:taxon-name-part><tp:taxon-name-part taxon-name-part-type="species" reg="mullawa">mullawa</tp:taxon-name-part></tp:taxon-name></italic>, 5+5 for <italic><tp:taxon-name><tp:taxon-name-part taxon-name-part-type="genus" reg="Marphysa">M.</tp:taxon-name-part><tp:taxon-name-part taxon-name-part-type="species" reg="banana">banana</tp:taxon-name-part></tp:taxon-name></italic> sp. nov.) and MIII (8+0 for <italic><tp:taxon-name><tp:taxon-name-part taxon-name-part-type="genus" reg="Marphysa">M.</tp:taxon-name-part><tp:taxon-name-part taxon-name-part-type="species" reg="mullawa">mullawa</tp:taxon-name-part></tp:taxon-name></italic>, 6+0 for <italic><tp:taxon-name><tp:taxon-name-part taxon-name-part-type="genus" reg="Marphysa">M.</tp:taxon-name-part><tp:taxon-name-part taxon-name-part-type="species" reg="banana">banana</tp:taxon-name-part></tp:taxon-name></italic> sp. nov.). Another difference concerns the shape of anterior branchiae, which are palmate for <italic><tp:taxon-name><tp:taxon-name-part taxon-name-part-type="genus" reg="Marphysa">M.</tp:taxon-name-part><tp:taxon-name-part taxon-name-part-type="species" reg="mullawa">mullawa</tp:taxon-name-part></tp:taxon-name></italic> and pectinate for <italic><tp:taxon-name><tp:taxon-name-part taxon-name-part-type="genus" reg="Marphysa">M.</tp:taxon-name-part><tp:taxon-name-part taxon-name-part-type="species" reg="banana">banana</tp:taxon-name-part></tp:taxon-name></italic> sp. nov. Once again, the two species live in very different habitats as <italic><tp:taxon-name><tp:taxon-name-part taxon-name-part-type="genus" reg="Marphysa">M.</tp:taxon-name-part><tp:taxon-name-part taxon-name-part-type="species" reg="mullawa">mullawa</tp:taxon-name-part></tp:taxon-name></italic> is found in intertidal and shallow waters only, on mud or in seagrass beds.</p></tp:treatment-sec></tp:taxon-treatment>
