# Supplementary material for: ﻿Three new deep-sea species of Marphysa (Annelida, Eunicida, Eunicidae) from Papua New Guinea (Bismarck and Solomon seas)
Source: Zookeys. 2022 Sep 23;1122:81–105. doi: 10.3897/zookeys.1122.89990 (PMC9848729; doi:10.3897/zookeys.1122.89990)
Supplement: XML Treatment for Marphysa papuaensis [file zookeys.1122.89990-treatment3.xml]

<!DOCTYPE tp:taxon-treatment
  PUBLIC "-//TaxonX//DTD Taxonomic Treatment Publishing DTD v0 20100105//EN" "tax-treatment-NSO.dtd">
<tp:taxon-treatment xmlns:tp="http://www.plazi.org/taxpub"><tp:treatment-meta><kwd-group><label>Taxon classification</label><kwd>
                <named-content content-type="kingdom">Animalia</named-content>
              </kwd><kwd>
                <named-content content-type="order">Eunicida</named-content>
              </kwd><kwd>
                <named-content content-type="family">Eunicidae</named-content>
              </kwd></kwd-group><mixed-citation publication-type="journal"><person-group><name><surname>Lavesque</surname><given-names>Nicolas</given-names></name><name><surname>Daffe</surname><given-names>Guillemine</given-names></name><name><surname>Glasby</surname><given-names>Christopher</given-names></name><name><surname>Hourdez</surname><given-names>Stéphane</given-names></name><name><surname>Hutchings</surname><given-names>Pat</given-names></name></person-group><article-title>﻿Three new deep-sea species of <italic><tp:taxon-name><tp:taxon-name-part taxon-name-part-type="genus" reg="Marphysa">Marphysa</tp:taxon-name-part></tp:taxon-name></italic> (<tp:taxon-name><tp:taxon-name-part taxon-name-part-type="phylum">Annelida</tp:taxon-name-part></tp:taxon-name>, <tp:taxon-name><tp:taxon-name-part taxon-name-part-type="order">Eunicida</tp:taxon-name-part></tp:taxon-name>, <tp:taxon-name><tp:taxon-name-part taxon-name-part-type="family">Eunicidae</tp:taxon-name-part></tp:taxon-name>) from Papua New Guinea (Bismarck and Solomon seas)</article-title><source>Zookeys</source><day>23</day><month>09</month><year>2022</year><volume>1122</volume><fpage>81</fpage><lpage>105</lpage><pub-id pub-id-type="doi">10.3897/zookeys.1122.89990</pub-id></mixed-citation></tp:treatment-meta><tp:nomenclature><label>﻿</label><tp:taxon-name>
              <object-id xmlns:xlink="http://www.w3.org/1999/xlink" content-type="arpha" xlink:type="simple">EF15540A-E13B-5319-983A-EBD0E579298D</object-id>
              <tp:taxon-name-part taxon-name-part-type="genus" reg="Marphysa">Marphysa</tp:taxon-name-part>
              <tp:taxon-name-part taxon-name-part-type="species" reg="papuaensis">papuaensis</tp:taxon-name-part>
              <object-id xmlns:xlink="http://www.w3.org/1999/xlink" content-type="zoobank" xlink:type="simple">https://zoobank.org/991E2117-4921-4A7F-83B8-8F30EF6CA73C</object-id>
            </tp:taxon-name><tp:taxon-status xmlns:xlink="http://www.w3.org/1999/xlink" xlink:type="simple">sp. nov.</tp:taxon-status><xref ref-type="fig" rid="F5">Figs 5</xref><xref ref-type="fig" rid="F6">, 6</xref><xref ref-type="fig" rid="F7">, 7</xref></tp:nomenclature><tp:treatment-sec sec-type="material" id="SECID0EZHAI"><title>Material examined.</title><p><bold><italic>Holotype</italic></bold>: <abbrev xmlns:xlink="http://www.w3.org/1999/xlink" xlink:title="Muséum National d’Histoire Naturelle" id="ABBRID0EEIAI" xlink:type="simple">MNHN</abbrev>-IA-2015-1559, complete, South Pacific Ocean, Papua New Guinea, New Britain, CP4264, <named-content xmlns:xlink="http://www.w3.org/1999/xlink" content-type="dwc:verbatimCoordinates" xlink:type="simple"><named-content content-type="geo-json" specific-use="{&#34;type&#34;:&#34;Point&#34;,&#34;coordinates&#34;:[152.400000,-4.600000]}" id="NCID0ELIAI" xlink:type="simple">-4.6°S, 152.4°E</named-content></named-content>, depth 430–523 m, April 2014. <bold><italic>Paratypes</italic></bold>: <abbrev xmlns:xlink="http://www.w3.org/1999/xlink" xlink:title="Muséum National d’Histoire Naturelle" id="ABBRID0ETIAI" xlink:type="simple">MNHN</abbrev>-IA-2015-1415, complete, South Pacific Ocean, Papua New Guinea, New Britain, CP4337, <named-content xmlns:xlink="http://www.w3.org/1999/xlink" content-type="dwc:verbatimCoordinates" xlink:type="simple"><named-content content-type="geo-json" specific-use="{&#34;type&#34;:&#34;Point&#34;,&#34;coordinates&#34;:[149.316000,-6.083000]}" id="NCID0E1IAI" xlink:type="simple">-6.083°S, 149.316°E</named-content></named-content>, depth 287–447 m, May 2014; <abbrev xmlns:xlink="http://www.w3.org/1999/xlink" xlink:title="Muséum National d’Histoire Naturelle" id="ABBRID0E6IAI" xlink:type="simple">MNHN</abbrev>-IA-2015-1593, anterior part only, South Pacific Ocean, Papua New Guinea, New Britain, CP4329, <named-content xmlns:xlink="http://www.w3.org/1999/xlink" content-type="dwc:verbatimCoordinates" xlink:type="simple"><named-content content-type="geo-json" specific-use="{&#34;type&#34;:&#34;Point&#34;,&#34;coordinates&#34;:[149.166000,-6.133000]}" id="NCID0EGJAI" xlink:type="simple">-6.133°S, 149.166°E</named-content></named-content>, depth 250–500 m, May 2014; <named-content xmlns:xlink="http://www.w3.org/1999/xlink" content-type="dwc:institutional_code" xlink:title="Australian Museum, Sydney" xlink:href="http://grbio.org/institution/australian-museum" xlink:type="simple">AM</named-content> W.53770, complete (several parapodia mounted for SEM), South Pacific Ocean, Papua New Guinea, New Britain, CP4264, <named-content xmlns:xlink="http://www.w3.org/1999/xlink" content-type="dwc:verbatimCoordinates" xlink:type="simple"><named-content content-type="geo-json" specific-use="{&#34;type&#34;:&#34;Point&#34;,&#34;coordinates&#34;:[152.400000,-4.600000]}" id="NCID0ESJAI" xlink:type="simple">4.6°S, 152.4°E</named-content></named-content>, depth 430–523 m, April 2014; <named-content xmlns:xlink="http://www.w3.org/1999/xlink" content-type="dwc:institutional_code" xlink:title="Australian Museum, Sydney" xlink:href="http://grbio.org/institution/australian-museum" xlink:type="simple">AM</named-content> W.53771, anterior part only, mounted for SEM, South Pacific Ocean, Papua New Guinea, New Britain, CP4334, <named-content xmlns:xlink="http://www.w3.org/1999/xlink" content-type="dwc:verbatimCoordinates" xlink:type="simple"><named-content content-type="geo-json" specific-use="{&#34;type&#34;:&#34;Point&#34;,&#34;coordinates&#34;:[149.166000,-6.116000]}" id="NCID0E5JAI" xlink:type="simple">-6.116°S, 149.166°E</named-content></named-content>, depth 430–620 m, May 2014; <named-content xmlns:xlink="http://www.w3.org/1999/xlink" content-type="dwc:institutional_code" xlink:title="Australian Museum, Sydney" xlink:href="http://grbio.org/institution/australian-museum" xlink:type="simple">AM</named-content> W.53772, complete, gravid, South Pacific Ocean, Papua New Guinea, New Britain, CP4266, <named-content xmlns:xlink="http://www.w3.org/1999/xlink" content-type="dwc:verbatimCoordinates" xlink:type="simple"><named-content content-type="geo-json" specific-use="{&#34;type&#34;:&#34;Point&#34;,&#34;coordinates&#34;:[152.416000,-4.616600]}" id="NCID0EKKAI" xlink:type="simple">-4.6166°S, 152.416°E</named-content></named-content>, depth 575–616 m, April 2014.</p></tp:treatment-sec><tp:treatment-sec sec-type="material" id="SECID0EPKAI"><title>Additional material.</title><p><abbrev xmlns:xlink="http://www.w3.org/1999/xlink" xlink:title="Muséum National d’Histoire Naturelle" id="ABBRID0EVKAI" xlink:type="simple">MNHN</abbrev>-IA-2015-1610, anterior part only, gravid, South Pacific Ocean, Papua New Guinea, New Ireland, CP4260, <named-content xmlns:xlink="http://www.w3.org/1999/xlink" content-type="dwc:verbatimCoordinates" xlink:type="simple"><named-content content-type="geo-json" specific-use="{&#34;type&#34;:&#34;Point&#34;,&#34;coordinates&#34;:[151.100000,-2.900000]}" id="NCID0E3KAI" xlink:type="simple">-2.9°S, 151.1°E</named-content></named-content>, depth 350–847 m, April 2014; <abbrev xmlns:xlink="http://www.w3.org/1999/xlink" xlink:title="Muséum National d’Histoire Naturelle" id="ABBRID0EBLAI" xlink:type="simple">MNHN</abbrev>-IA-2015-1949, anterior part only, South Pacific Ocean, Papua New Guinea, New Ireland, CP4434, <named-content xmlns:xlink="http://www.w3.org/1999/xlink" content-type="dwc:verbatimCoordinates" xlink:type="simple"><named-content content-type="geo-json" specific-use="{&#34;type&#34;:&#34;Point&#34;,&#34;coordinates&#34;:[150.800000,-2.250000]}" id="NCID0EILAI" xlink:type="simple">-2.25°S, 150.8°E</named-content></named-content>, depth 1066–1200 m, August 2014; <abbrev xmlns:xlink="http://www.w3.org/1999/xlink" xlink:title="Muséum National d’Histoire Naturelle" id="ABBRID0ENLAI" xlink:type="simple">MNHN</abbrev>-IA-2015-1615, anterior part only, few parapodia used for molecular analysis, South Pacific Ocean, Papua New Guinea, New Hanover, CP4482, <named-content xmlns:xlink="http://www.w3.org/1999/xlink" content-type="dwc:verbatimCoordinates" xlink:type="simple"><named-content content-type="geo-json" specific-use="{&#34;type&#34;:&#34;Point&#34;,&#34;coordinates&#34;:[150.116000,-2.683000]}" id="NCID0EULAI" xlink:type="simple">-2.683°S, 150.116°E</named-content></named-content>, depth 761–825 m, September 2014.</p></tp:treatment-sec><tp:treatment-sec sec-type="description" id="SECID0EZLAI"><title>Description</title><p>(based on holotype, with variation in parentheses for paratypes). Specimens strongly iridescent (Fig. <xref ref-type="fig" rid="F5">5B</xref>), 88 (89) chaetigers, 45 mm (41–80) long, 3.6 mm (2.5–2.8) width at chaetiger 10, excluding parapodia. Body elongated and tapered gradually at posterior end, anteriorly not flattened (Fig. <xref ref-type="fig" rid="F5">5A</xref>).</p><fig id="F5" position="float" orientation="portrait"><object-id xmlns:xlink="http://www.w3.org/1999/xlink" content-type="doi" xlink:type="simple">10.3897/zookeys.1122.89990.figure5</object-id><object-id xmlns:xlink="http://www.w3.org/1999/xlink" content-type="arpha" xlink:type="simple">46183DE3-41CD-5956-8073-4A5E77DCA664</object-id><label>Figure 5.</label><caption><p><italic><tp:taxon-name><tp:taxon-name-part taxon-name-part-type="genus" reg="Marphysa">Marphysa</tp:taxon-name-part><tp:taxon-name-part taxon-name-part-type="species" reg="papuaensis">papuaensis</tp:taxon-name-part></tp:taxon-name></italic> sp. nov. holotype <abbrev xmlns:xlink="http://www.w3.org/1999/xlink" xlink:title="Muséum National d’Histoire Naturelle" id="ABBRID0E1MAI" xlink:type="simple">MNHN</abbrev>-IA-2015-1559: <bold>A</bold> entire specimen, lateral view <bold>B</bold> anterior end, ventral view <bold>C</bold> anterior end, dorsal view <bold>D</bold> pygidium, lateral view.</p></caption><graphic xmlns:xlink="http://www.w3.org/1999/xlink" xlink:href="zookeys-1122-081_article-89990__-g005.jpg" position="float" orientation="portrait" xlink:type="simple" id="oo_747588.jpg"><uri content-type="original_file" xlink:type="simple">https://binary.pensoft.net/fig/747588</uri></graphic></fig><p>Prostomium bilobed, with buccal lips separated by a ventral notch only (Fig. <xref ref-type="fig" rid="F5">5B</xref>). Two palps and three antennae slender and tapering, palpophores not visible, arranged in an arc on posterior margin of prostomium. Antennae more or less smooth, of equal length, slightly longer than palps and prostomium (same size) (Figs <xref ref-type="fig" rid="F5">5C</xref>, <xref ref-type="fig" rid="F7">7A</xref>). Eyes absent. First peristomial ring ~ 1.8× longer than second one dorsally (Figs <xref ref-type="fig" rid="F5">5C</xref>, <xref ref-type="fig" rid="F7">7A</xref>).</p><p>Maxillary apparatus (Fig. <xref ref-type="fig" rid="F6">6D, E</xref>) partially everted in holotype or paratypes. Formula as follows: MF = 1+1, 5(6)+5(6), 7+0, 4(3)+10(11), 1+1. MI ~ 2.5× longer than maxillary carrier, rectangular anteriorly, triangular posteriorly, with a pair of rounded wings situated at posterolateral margins. MI forceps-like, without attachment lamellae, sub-right-angle falcal arch. Closing system ~ 4–5× shorter than MI. Ligament between MI and MII rectangular, dark. MII without attachment lamella, teeth triangular, distributed in less than half of plate length. Ligament between MII and MIII absent (or not sclerotized). MIII, single, longer than left MIV, curved, with equal-sized triangular teeth; short attachment lamella situated in the centre of posterior edge of maxilla, oval, dark. Left MIV short (half the size of right MIV) with wide, rounded base, two left teeth longer than right-most ones; attachment lamella dark, semi-circular. Right MIV long, with teeth triangular, decreasing in size posteriorly; attachment lamella wide, semi-circular, dark. MV, paired, longer than wide, with a long tooth pointed ventrally, and a rounded dorsal margin (Fig. <xref ref-type="fig" rid="F6">6D</xref>). Mandibles dark with golden tips, with fine concentric stripes visible dorsally and ventrally, same size as MI; cutting plates whitish, with distinct growth rings, with three dorsal teeth (Fig. <xref ref-type="fig" rid="F6">6E</xref>).</p><fig id="F6" position="float" orientation="portrait"><object-id xmlns:xlink="http://www.w3.org/1999/xlink" content-type="doi" xlink:type="simple">10.3897/zookeys.1122.89990.figure6</object-id><object-id xmlns:xlink="http://www.w3.org/1999/xlink" content-type="arpha" xlink:type="simple">048B953D-A67A-5998-AD87-419145DB38B8</object-id><label>Figure 6.</label><caption><p><italic><tp:taxon-name><tp:taxon-name-part taxon-name-part-type="genus" reg="Marphysa">Marphysa</tp:taxon-name-part><tp:taxon-name-part taxon-name-part-type="species" reg="papuaensis">papuaensis</tp:taxon-name-part></tp:taxon-name></italic> sp. nov. paratypes <abbrev xmlns:xlink="http://www.w3.org/1999/xlink" xlink:title="Muséum National d’Histoire Naturelle" id="ABBRID0ECPAI" xlink:type="simple">MNHN</abbrev>-IA-2015-1415 (<bold>A–C, F, G</bold>), <abbrev xmlns:xlink="http://www.w3.org/1999/xlink" xlink:title="Muséum National d’Histoire Naturelle" id="ABBRID0EIPAI" xlink:type="simple">MNHN</abbrev>-IA-2015-1593 (<bold>D, E</bold>): <bold>A</bold> parapodia from anterior chaetiger (chaetiger 12) <bold>B</bold> parapodia from mid-body (chaetiger 36) <bold>C</bold> parapodia from posterior chaetiger (chaetiger 74) <bold>D</bold> maxilla, dorsal view <bold>E</bold> mandibles, dorsal view <bold>F</bold> compound falcigers from anterior chaetiger (chaetiger 12) <bold>G</bold> subacicular hook from mid-body (chaetiger 36). Abbreviations: MI to MV, maxillae I to V; Ac, aciculae; Cp, cutting plate; Mc, maxillary carrier; Nc, notopodial cirri; Sah, subacicular hook; Vc, ventral cirri. <bold>A–C</bold> Sah and Ac are illustrated schematically to indicate position.</p></caption><graphic xmlns:xlink="http://www.w3.org/1999/xlink" xlink:href="zookeys-1122-081_article-89990__-g006.jpg" position="float" orientation="portrait" xlink:type="simple" id="oo_747589.jpg"><uri content-type="original_file" xlink:type="simple">https://binary.pensoft.net/fig/747589</uri></graphic></fig><p>Notopodial cirri very long, slender and, tapering (Fig. <xref ref-type="fig" rid="F6">6A–C</xref>), 2–3× longer than ventral cirri in all chaetigers. Pre-chaetal lobe inconspicuous. Post-chaetal lobe digitiform in the two or three first chaetigers, triangular with tapering tip from chaetiger 4, reducing in size from chaetiger 17, almost inconspicuous from chaetiger 28 (21) (Fig. <xref ref-type="fig" rid="F6">6A–C</xref>). Ventral cirri (Fig. <xref ref-type="fig" rid="F6">6A–C</xref>) bluntly conical, with slightly expanded bases and rounded tips from chaetigers 1–22, subconical and thinner thereafter. Branchiae pectinate (Figs <xref ref-type="fig" rid="F5">5C</xref>, <xref ref-type="fig" rid="F6">6A</xref>, <xref ref-type="fig" rid="F7">7A</xref>), starting from chaetiger 7 (7) and continuing for a limited number of segments, until chaetiger 16 (14); with 8–16 long filaments.</p><p>Aciculae black with paler blunt tips, 2–4 per parapodium along the body. Supra-acicular chaetae with limbate capillaries and pectinates; capillaries present from first chaetiger to near pygidium, numbering up to 20 in anterior chaetigers. Pectinate chaetae commencing from first few chaetigers to near end, one type identified as heterodont-narrow-slender (HNS; Fig. <xref ref-type="fig" rid="F7">7B, D, E</xref>), one outer tooth very long (Fig. <xref ref-type="fig" rid="F7">7E</xref>), having nine or ten short internal teeth, each tooth prolonged by a thin filament.</p><fig id="F7" position="float" orientation="portrait"><object-id xmlns:xlink="http://www.w3.org/1999/xlink" content-type="doi" xlink:type="simple">10.3897/zookeys.1122.89990.figure7</object-id><object-id xmlns:xlink="http://www.w3.org/1999/xlink" content-type="arpha" xlink:type="simple">77FC827D-E4FA-5239-9B8D-377460A05487</object-id><label>Figure 7.</label><caption><p>SEM images of <italic><tp:taxon-name><tp:taxon-name-part taxon-name-part-type="genus" reg="Marphysa">Marphysa</tp:taxon-name-part><tp:taxon-name-part taxon-name-part-type="species" reg="papuaensis">papuaensis</tp:taxon-name-part></tp:taxon-name></italic> sp. nov. paratypes <named-content xmlns:xlink="http://www.w3.org/1999/xlink" content-type="dwc:institutional_code" xlink:title="Australian Museum, Sydney" xlink:href="http://grbio.org/institution/australian-museum" xlink:type="simple">AM</named-content> W.53771 (<bold>A</bold>), <named-content xmlns:xlink="http://www.w3.org/1999/xlink" content-type="dwc:institutional_code" xlink:title="Australian Museum, Sydney" xlink:href="http://grbio.org/institution/australian-museum" xlink:type="simple">AM</named-content> W.53770 (<bold>B–E</bold>) <bold>A</bold> anterior end, dorsal view <bold>B</bold> parapodia, chaetiger 79 <bold>C</bold> subacicular hook, chaetiger 79 <bold>D</bold> pectinate chaetae, chaetiger 79 <bold>E</bold> pectinate chaetae, chaetiger 41. Abbreviations: HNS, heterodont-narrow-slender; Lot, Long outer tooth.</p></caption><graphic xmlns:xlink="http://www.w3.org/1999/xlink" xlink:href="zookeys-1122-081_article-89990__-g007.jpg" position="float" orientation="portrait" xlink:type="simple" id="oo_747590.jpg"><uri content-type="original_file" xlink:type="simple">https://binary.pensoft.net/fig/747590</uri></graphic></fig><p>Subacicular chaetae with compound falcigers and subacicular hooks (Figs <xref ref-type="fig" rid="F6">6F, G</xref>, <xref ref-type="fig" rid="F7">7B, C</xref>). Compound falcigers bidentate, with short blade and large teeth, commencing from first chaetiger to near pygidium, with more than 50 chaetae within a parapodium in anterior part, with ~ 10 chaetae in mid-body and ~ 3–5 in last chaetigers (Fig. <xref ref-type="fig" rid="F6">6F</xref>). Subacicular hooks black with pale yellow tip, commencing from anterior chaetiger 20 (24) to end, most of the body with one hook per parapodia, but some posterior chaetigers with two, subacicular hooks bidentate (Figs <xref ref-type="fig" rid="F6">6G</xref>, <xref ref-type="fig" rid="F7">7B, C</xref>).</p><p>Pygidium round and crenulated, dorsally positioned, with two pairs of tapering pygidial cirri attached at ventral edge, dorsal pair 2 (3) × length of ventral pair (Fig. <xref ref-type="fig" rid="F5">5D</xref>).</p></tp:treatment-sec><tp:treatment-sec sec-type="etymology" id="SECID0ERTAI"><title>Etymology.</title><p>This species name refers to the type locality and geographical distribution of this species.</p></tp:treatment-sec><tp:treatment-sec sec-type="type locality" id="SECID0EWTAI"><title>Type locality.</title><p>Papua New Guinea, Solomon Sea, New Britain.</p></tp:treatment-sec><tp:treatment-sec sec-type="distribution" id="SECID0E2TAI"><title>Distribution.</title><p>Papua New Guinea, Solomon Sea (New Britain) and Bismarck Sea (New Ireland).</p></tp:treatment-sec><tp:treatment-sec sec-type="habitat" id="SECID0EAUAI"><title>Habitat.</title><p>Between 250 and 1200 m, mostly found inside sunken wood.</p></tp:treatment-sec><tp:treatment-sec sec-type="remarks" id="SECID0EFUAI"><title>Remarks.</title><p>Within the Central Indo-Pacific Realm, a single species with only compound falcigers present and branchiae restricted in a short region (group C1) has been described: <italic><tp:taxon-name><tp:taxon-name-part taxon-name-part-type="genus" reg="Marphysa">M.</tp:taxon-name-part><tp:taxon-name-part taxon-name-part-type="species" reg="bernardi">bernardi</tp:taxon-name-part></tp:taxon-name></italic> Rullier, 1972 (type locality in New Caledonia). However, this species differs from <italic><tp:taxon-name><tp:taxon-name-part taxon-name-part-type="genus" reg="Marphysa">M.</tp:taxon-name-part><tp:taxon-name-part taxon-name-part-type="species" reg="papuaensis">papuaensis</tp:taxon-name-part></tp:taxon-name></italic> sp. nov. by the presence of a prostomium that is not bilobed, of antennae that are articulated and the absence of eyes. In contrast, <italic><tp:taxon-name><tp:taxon-name-part taxon-name-part-type="genus" reg="Marphysa">M.</tp:taxon-name-part><tp:taxon-name-part taxon-name-part-type="species" reg="papuaensis">papuaensis</tp:taxon-name-part></tp:taxon-name></italic> sp. nov. has smooth antennae, no eyes and a bilobed prostomium. The branchiae of <italic><tp:taxon-name><tp:taxon-name-part taxon-name-part-type="genus" reg="Marphysa">M.</tp:taxon-name-part><tp:taxon-name-part taxon-name-part-type="species" reg="bernardi">bernardi</tp:taxon-name-part></tp:taxon-name></italic> are present from chaetiger 3, instead of chaetiger 7 for <italic><tp:taxon-name><tp:taxon-name-part taxon-name-part-type="genus" reg="Marphysa">M.</tp:taxon-name-part><tp:taxon-name-part taxon-name-part-type="species" reg="papuaensis">papuaensis</tp:taxon-name-part></tp:taxon-name></italic> sp. nov. and apparently <italic><tp:taxon-name><tp:taxon-name-part taxon-name-part-type="genus" reg="Marphysa">M.</tp:taxon-name-part><tp:taxon-name-part taxon-name-part-type="species" reg="bernardi">bernardi</tp:taxon-name-part></tp:taxon-name></italic> has no pectinate chaetae, while <italic><tp:taxon-name><tp:taxon-name-part taxon-name-part-type="genus" reg="Marphysa">M.</tp:taxon-name-part><tp:taxon-name-part taxon-name-part-type="species" reg="papuaensis">papuaensis</tp:taxon-name-part></tp:taxon-name></italic> sp. nov. has pectinates commencing from first few chaetigers to near end. Finally, <italic><tp:taxon-name><tp:taxon-name-part taxon-name-part-type="genus" reg="Marphysa">M.</tp:taxon-name-part><tp:taxon-name-part taxon-name-part-type="species" reg="bernardi">bernardi</tp:taxon-name-part></tp:taxon-name></italic> was collected in a bay from 7–8 m depth while <italic><tp:taxon-name><tp:taxon-name-part taxon-name-part-type="genus" reg="Marphysa">M.</tp:taxon-name-part><tp:taxon-name-part taxon-name-part-type="species" reg="papuaensis">papuaensis</tp:taxon-name-part></tp:taxon-name></italic> sp. nov. occurs only in deep sea, at 1200 m depth.</p></tp:treatment-sec></tp:taxon-treatment>
