# Supplementary material for: ﻿Three new deep-sea species of Marphysa (Annelida, Eunicida, Eunicidae) from Papua New Guinea (Bismarck and Solomon seas)
Source: Zookeys. 2022 Sep 23;1122:81–105. doi: 10.3897/zookeys.1122.89990 (PMC9848729; doi:10.3897/zookeys.1122.89990)
Supplement: XML Treatment for Marphysa zanolae [file zookeys.1122.89990-treatment4.xml]

<!DOCTYPE tp:taxon-treatment
  PUBLIC "-//TaxonX//DTD Taxonomic Treatment Publishing DTD v0 20100105//EN" "tax-treatment-NSO.dtd">
<tp:taxon-treatment xmlns:tp="http://www.plazi.org/taxpub"><tp:treatment-meta><kwd-group><label>Taxon classification</label><kwd>
                <named-content content-type="kingdom">Animalia</named-content>
              </kwd><kwd>
                <named-content content-type="order">Eunicida</named-content>
              </kwd><kwd>
                <named-content content-type="family">Eunicidae</named-content>
              </kwd></kwd-group><mixed-citation publication-type="journal"><person-group><name><surname>Lavesque</surname><given-names>Nicolas</given-names></name><name><surname>Daffe</surname><given-names>Guillemine</given-names></name><name><surname>Glasby</surname><given-names>Christopher</given-names></name><name><surname>Hourdez</surname><given-names>Stéphane</given-names></name><name><surname>Hutchings</surname><given-names>Pat</given-names></name></person-group><article-title>﻿Three new deep-sea species of <italic><tp:taxon-name><tp:taxon-name-part taxon-name-part-type="genus" reg="Marphysa">Marphysa</tp:taxon-name-part></tp:taxon-name></italic> (<tp:taxon-name><tp:taxon-name-part taxon-name-part-type="phylum">Annelida</tp:taxon-name-part></tp:taxon-name>, <tp:taxon-name><tp:taxon-name-part taxon-name-part-type="order">Eunicida</tp:taxon-name-part></tp:taxon-name>, <tp:taxon-name><tp:taxon-name-part taxon-name-part-type="family">Eunicidae</tp:taxon-name-part></tp:taxon-name>) from Papua New Guinea (Bismarck and Solomon seas)</article-title><source>Zookeys</source><day>23</day><month>09</month><year>2022</year><volume>1122</volume><fpage>81</fpage><lpage>105</lpage><pub-id pub-id-type="doi">10.3897/zookeys.1122.89990</pub-id></mixed-citation></tp:treatment-meta><tp:nomenclature><label>﻿</label><tp:taxon-name>
              <object-id xmlns:xlink="http://www.w3.org/1999/xlink" content-type="arpha" xlink:type="simple">3E74F0EF-84D8-5754-AB01-99910B65B639</object-id>
              <tp:taxon-name-part taxon-name-part-type="genus" reg="Marphysa">Marphysa</tp:taxon-name-part>
              <tp:taxon-name-part taxon-name-part-type="species" reg="zanolae">zanolae</tp:taxon-name-part>
              <object-id xmlns:xlink="http://www.w3.org/1999/xlink" content-type="zoobank" xlink:type="simple">https://zoobank.org/EAB90680-0FDD-4B21-8FB9-DD43F378A119</object-id>
            </tp:taxon-name><tp:taxon-status xmlns:xlink="http://www.w3.org/1999/xlink" xlink:type="simple">sp. nov.</tp:taxon-status><xref ref-type="fig" rid="F8">Figs 8</xref><xref ref-type="fig" rid="F9">, 9</xref></tp:nomenclature><tp:treatment-sec sec-type="material" id="SECID0E6YAI"><title>Material examined.</title><p><bold><italic>Holotype</italic></bold>: <abbrev xmlns:xlink="http://www.w3.org/1999/xlink" xlink:title="Muséum National d’Histoire Naturelle" id="ABBRID0EKZAI" xlink:type="simple">MNHN</abbrev>-IA-2015-1519, entire, few parapodia used for molecular analysis, South Pacific Ocean, Papua New Guinea, New Ireland, CP4260, <named-content xmlns:xlink="http://www.w3.org/1999/xlink" content-type="dwc:verbatimCoordinates" xlink:type="simple"><named-content content-type="geo-json" specific-use="{&#34;type&#34;:&#34;Point&#34;,&#34;coordinates&#34;:[151.100000,-2.900000]}" id="NCID0ERZAI" xlink:type="simple">-2.9°S, 151.1°E</named-content></named-content>, depth 350–847 m, April 2014. <bold><italic>Paratype</italic></bold>: <abbrev xmlns:xlink="http://www.w3.org/1999/xlink" xlink:title="Muséum National d’Histoire Naturelle" id="ABBRID0EZZAI" xlink:type="simple">MNHN</abbrev>-IA-2015-1607, anterior part only, South Pacific Ocean, Papua New Guinea, New Britain, CP4266, <named-content xmlns:xlink="http://www.w3.org/1999/xlink" content-type="dwc:verbatimCoordinates" xlink:type="simple"><named-content content-type="geo-json" specific-use="{&#34;type&#34;:&#34;Point&#34;,&#34;coordinates&#34;:[152.250000,-4.616000]}" id="NCID0EA1AI" xlink:type="simple">-4.616°S, 152.25°E</named-content></named-content>, depth 575–616 m, April 2014.</p></tp:treatment-sec><tp:treatment-sec sec-type="description" id="SECID0EF1AI"><title>Description</title><p>(based on holotype, with variation in parentheses for paratype). Preserved specimens 197 (85 ant. part only) chaetigers, 101 mm (36 mm) long, 4.1 mm (2.8 mm) wide at chaetiger 10, excluding parapodia. Body elongated, slightly tapering at posterior end.</p><p>Prostomium strongly bilobed with two dorsoventrally flattened buccal lips and an anterior notch between them (Fig. <xref ref-type="fig" rid="F8">8B, C</xref>). Two palps and three antennae slender and tapering, arranged in an arc on posterior margin of prostomium. Antennae more or less smooth, of equal length, shorter than prostomium (slightly longer for PNG012), slightly longer than palps (palps very short for paratype PNG12, but probably broken) (Fig. <xref ref-type="fig" rid="F8">8C</xref>). Eyes absent. First peristomial ring approximately the same size as second one dorsally (Fig. <xref ref-type="fig" rid="F8">8C</xref>).</p><fig id="F8" position="float" orientation="portrait"><object-id xmlns:xlink="http://www.w3.org/1999/xlink" content-type="doi" xlink:type="simple">10.3897/zookeys.1122.89990.figure8</object-id><object-id xmlns:xlink="http://www.w3.org/1999/xlink" content-type="arpha" xlink:type="simple">0EBD38FE-A73D-5EB3-95CC-CF59F6EB7EF0</object-id><label>Figure 8.</label><caption><p><italic><tp:taxon-name><tp:taxon-name-part taxon-name-part-type="genus" reg="Marphysa">Marphysa</tp:taxon-name-part><tp:taxon-name-part taxon-name-part-type="species" reg="zanolae">zanolae</tp:taxon-name-part></tp:taxon-name></italic> sp. nov. holotype <abbrev xmlns:xlink="http://www.w3.org/1999/xlink" xlink:title="Muséum National d’Histoire Naturelle" id="ABBRID0EL2AI" xlink:type="simple">MNHN</abbrev>-IA-2015-1519 (<bold>A, C, D</bold>), paratype <abbrev xmlns:xlink="http://www.w3.org/1999/xlink" xlink:title="Muséum National d’Histoire Naturelle" id="ABBRID0ER2AI" xlink:type="simple">MNHN</abbrev>-IA-2015-1607 (<bold>B</bold>): <bold>A</bold> anterior end, lateral view <bold>B</bold> anterior end, ventral view <bold>C</bold> anterior end lateral view <bold>D</bold> pygidium.</p></caption><graphic xmlns:xlink="http://www.w3.org/1999/xlink" xlink:href="zookeys-1122-081_article-89990__-g008.jpg" position="float" orientation="portrait" xlink:type="simple" id="oo_747591.jpg"><uri content-type="original_file" xlink:type="simple">https://binary.pensoft.net/fig/747591</uri></graphic></fig><p>Maxillary apparatus yellow to golden brown, partially everted in holotype and paratype. Maxillae with carriers and four paired elements and one single one, formula as follows (Fig. <xref ref-type="fig" rid="F9">9F</xref>): MF = 1+1, 4+4, 5+0, 3+6, 1+1. MI ~ 2× longer than maxillary carrier, rectangular anteriorly, triangular posteriorly, with a pair of oval wings situated at posterolateral margins. MI forceps-like, without attachment lamellae; well-developed falcal arch. Closing system ~ 4–5× shorter than MI. MII wide, without attachment lamella, teeth triangular, recurved, and distributed in less than half of plate length. Ligament between MII and MIII absent (or not sclerotized). MIII, single, slightly shorter than right MIV, curved forming part of distal arc; with left four teeth recurved, equal-sized and triangular, two right teeth shorter and blunt, without attachment lamella. Left MIV short (half the size of right MIV) with wide, triangular base, left 2 teeth longer than right-most one; attachment lamella dark, semi-circular. Right MIV with teeth triangular, recurved, decreasing in size posteriorly; attachment lamella large, wide, best developed centrally. MV, paired, rectangular (longer than wide), with a broad cutting edge, and no clearly defined teeth (but following tradition to score as 1+1). Mandibles (Fig. <xref ref-type="fig" rid="F9">9G</xref>) yellow to golden brown, slightly shorter than MI plus carriers; cutting plates whitish, with distinct growth rings.</p><fig id="F9" position="float" orientation="portrait"><object-id xmlns:xlink="http://www.w3.org/1999/xlink" content-type="doi" xlink:type="simple">10.3897/zookeys.1122.89990.figure9</object-id><object-id xmlns:xlink="http://www.w3.org/1999/xlink" content-type="arpha" xlink:type="simple">FA8620A0-17EA-5E57-B344-76233DB77A9F</object-id><label>Figure 9.</label><caption><p><italic><tp:taxon-name><tp:taxon-name-part taxon-name-part-type="genus" reg="Marphysa">Marphysa</tp:taxon-name-part><tp:taxon-name-part taxon-name-part-type="species" reg="zanolae">zanolae</tp:taxon-name-part></tp:taxon-name></italic> sp. nov. holotype <abbrev xmlns:xlink="http://www.w3.org/1999/xlink" xlink:title="Muséum National d’Histoire Naturelle" id="ABBRID0EB4AI" xlink:type="simple">MNHN</abbrev>-IA-2015-1519 (<bold>A–E</bold>), paratype <abbrev xmlns:xlink="http://www.w3.org/1999/xlink" xlink:title="Muséum National d’Histoire Naturelle" id="ABBRID0EH4AI" xlink:type="simple">MNHN</abbrev>-IA-2015-1607 (<bold>F, G</bold>): <bold>A</bold> parapodia from anterior body (chaetiger 8) <bold>B</bold> parapodia from mid-body (chaetiger 31) <bold>C</bold> parapodia from posterior body <bold>D</bold> compound falcigers from anterior chaetiger (chaetiger 12) <bold>E</bold> subacicular hook from mid-body (chaetiger 43) <bold>F</bold> maxilla, dorsal view <bold>G</bold> mandibles, dorsal view <bold>H</bold> pectinate chaeta, chaetiger 48 <bold>I</bold> pectinate chaeta, chaetiger 33. Abbreviations: MI to MV, maxillae I to V; Ac, aciculae; Bf, branchial filament; Cp, cutting plate; Fil, filament; IWT, isodont-wide-thick; Mc, maxillary carrier; Nc, notopodial cirri; Sah, subacicular hook; Vc, ventral cirri. <bold>A–C</bold> Sah and Ac are illustrated schematically to indicate position.</p></caption><graphic xmlns:xlink="http://www.w3.org/1999/xlink" xlink:href="zookeys-1122-081_article-89990__-g009.jpg" position="float" orientation="portrait" xlink:type="simple" id="oo_747592.jpg"><uri content-type="original_file" xlink:type="simple">https://binary.pensoft.net/fig/747592</uri></graphic></fig><p>First two parapodia located below middle line of body wall, but gradually positioned dorsally to approximately midline in subsequent segments (Fig. <xref ref-type="fig" rid="F8">8A</xref>). Notopodial cirri with large base and slender, tapering tip from anterior to mid-body chaetigers, digitiform cirri in posterior chaetigers; same size as neuropodial cirri, but shorter than post-chaetal lobe in anterior chaetigers (Fig. <xref ref-type="fig" rid="F9">9A–C</xref>). Chaetal lobes comprising a low pre-chaetal lip and a large tongue-like post-chaetal lobe from first chaetiger to approximately chaetiger 25, almost inconspicuous thereafter. Ventral cirri bluntly conical until chaetiger 25, digitiform with bulbous base thereafter (Fig. <xref ref-type="fig" rid="F9">9A–C</xref>).</p><p>Branchiae with a long single filament (Figs <xref ref-type="fig" rid="F8">8A</xref>, <xref ref-type="fig" rid="F9">9B</xref>), commencing from chaetiger 31 (32) and continuing to mid-body (i.e., chaetiger 118 for holotype).</p><p>Aciculae black with paler blunt tips, ~ four per parapodium in anterior chaetigers, two or three per parapodium in middle chaetigers, and one or two per parapodium in posterior chaetigers. Supra-acicular chaetae with limbate capillaries and pectinates; capillaries present from first chaetiger to near pygidium, numbering up to 20 in anterior chaetigers. Pectinate chaetae commencing from first few chaetigers to near end, one type only (Fig. <xref ref-type="fig" rid="F9">9H, I</xref>), with two or three pectinate chaetae per parapodium in anterior body, up to seven from posterior chaetigers, isodont-wide-thick (IWT) having 11–20 long teeth (Fig. <xref ref-type="fig" rid="F9">9H, I</xref>).</p><p>Subacicular chaetae compound falcigers and subacicular hooks (Fig. <xref ref-type="fig" rid="F9">9D, E</xref>). Compound falcigers bidentate, with long blades and short teeth, commencing from first chaetiger to near pygidium, with more than 30 chaetae within a parapodium in anterior part, with ~ 20 chaetae in mid-body and ~ 5–7 in last chaetigers (Fig. <xref ref-type="fig" rid="F9">9D</xref>). Subacicular hooks amber to black, with much paler tip, commencing from anterior chaetiger 28 (chaetiger 30) to near end, one per parapodium in anterior and posterior parts, few chaetigers with two hooks in middle body; slightly thinner than aciculae; subacicular hooks unidentate, with blunt tip (Fig. <xref ref-type="fig" rid="F9">9E</xref>).</p><p>Pygidium round, dorsally positioned, with two pairs of tapering pygidial cirri attached at ventral edge, dorsal pair 3× length of ventral pair (Fig. <xref ref-type="fig" rid="F8">8D</xref>).</p></tp:treatment-sec><tp:treatment-sec sec-type="etymology" id="SECID0E36AI"><title>Etymology.</title><p>This species is dedicated to Joana Zanol for her great contributions to the knowledge of <tp:taxon-name><tp:taxon-name-part taxon-name-part-type="family">Eunicidae</tp:taxon-name-part></tp:taxon-name> and <italic><tp:taxon-name><tp:taxon-name-part taxon-name-part-type="genus" reg="Marphysa">Marphysa</tp:taxon-name-part></tp:taxon-name></italic>, and her friendship to PH.</p></tp:treatment-sec><tp:treatment-sec sec-type="type locality" id="SECID0EOABI"><title>Type locality.</title><p>Solomon Sea, Papua New Guinea, New Britain and New Ireland.</p></tp:treatment-sec><tp:treatment-sec sec-type="distribution" id="SECID0ETABI"><title>Distribution.</title><p>Only known from type locality.</p></tp:treatment-sec><tp:treatment-sec sec-type="habitat" id="SECID0EYABI"><title>Habitat.</title><p>Between 350 to 616 m depth, among pumice rocks, inside sunken wood.</p></tp:treatment-sec><tp:treatment-sec sec-type="remarks" id="SECID0E4ABI"><title>Remarks.</title><p>Within the Central Indo-Pacific Realm, only one species having only compound falcigers present and branchiae present in a long region (group C2) occurs: <italic><tp:taxon-name><tp:taxon-name-part taxon-name-part-type="genus" reg="Marphysa">M.</tp:taxon-name-part><tp:taxon-name-part taxon-name-part-type="species" reg="soembaensis">soembaensis</tp:taxon-name-part></tp:taxon-name></italic> Augener, 1933 (type locality in Pulau Sumba, South Indonesia). However, this species differs from <italic><tp:taxon-name><tp:taxon-name-part taxon-name-part-type="genus" reg="Marphysa">M.</tp:taxon-name-part><tp:taxon-name-part taxon-name-part-type="species" reg="zanolae">zanolae</tp:taxon-name-part></tp:taxon-name></italic> sp. nov. by the presence of poorly developed branchiae with two or three branchial filaments instead of well-developed branchiae with a single long filament only for <italic><tp:taxon-name><tp:taxon-name-part taxon-name-part-type="genus" reg="Marphysa">M.</tp:taxon-name-part><tp:taxon-name-part taxon-name-part-type="species" reg="zanolae">zanolae</tp:taxon-name-part></tp:taxon-name></italic> sp. nov. These branchiae start from chaetiger 40 for <italic><tp:taxon-name><tp:taxon-name-part taxon-name-part-type="genus" reg="Marphysa">M.</tp:taxon-name-part><tp:taxon-name-part taxon-name-part-type="species" reg="soembaensis">soembaensis</tp:taxon-name-part></tp:taxon-name></italic> and from chaetiger 31 for <italic><tp:taxon-name><tp:taxon-name-part taxon-name-part-type="genus" reg="Marphysa">M.</tp:taxon-name-part><tp:taxon-name-part taxon-name-part-type="species" reg="zanolae">zanolae</tp:taxon-name-part></tp:taxon-name></italic>. Moreover, <italic><tp:taxon-name><tp:taxon-name-part taxon-name-part-type="genus" reg="Marphysa">M.</tp:taxon-name-part><tp:taxon-name-part taxon-name-part-type="species" reg="soembaensis">soembaensis</tp:taxon-name-part></tp:taxon-name></italic> has bidentate subacicular hooks while they are unidentate for <italic><tp:taxon-name><tp:taxon-name-part taxon-name-part-type="genus" reg="Marphysa">M.</tp:taxon-name-part><tp:taxon-name-part taxon-name-part-type="species" reg="zanolae">zanolae</tp:taxon-name-part></tp:taxon-name></italic> sp. nov. Finally, <italic><tp:taxon-name><tp:taxon-name-part taxon-name-part-type="genus" reg="Marphysa">M.</tp:taxon-name-part><tp:taxon-name-part taxon-name-part-type="species" reg="zanolae">zanolae</tp:taxon-name-part></tp:taxon-name></italic> sp. nov. has pectinate chaetae with very long outer teeth, which are not present in <italic><tp:taxon-name><tp:taxon-name-part taxon-name-part-type="genus" reg="Marphysa">M.</tp:taxon-name-part><tp:taxon-name-part taxon-name-part-type="species" reg="soembaensis">soembaensis</tp:taxon-name-part></tp:taxon-name></italic>. The blade of the compound falcigers is very short for <italic><tp:taxon-name><tp:taxon-name-part taxon-name-part-type="genus" reg="Marphysa">M.</tp:taxon-name-part><tp:taxon-name-part taxon-name-part-type="species" reg="soembaensis">soembaensis</tp:taxon-name-part></tp:taxon-name></italic> compared to those of <italic><tp:taxon-name><tp:taxon-name-part taxon-name-part-type="genus" reg="Marphysa">M.</tp:taxon-name-part><tp:taxon-name-part taxon-name-part-type="species" reg="zanolae">zanolae</tp:taxon-name-part></tp:taxon-name></italic> sp. nov. Finally, specimens of <italic><tp:taxon-name><tp:taxon-name-part taxon-name-part-type="genus" reg="Marphysa">M.</tp:taxon-name-part><tp:taxon-name-part taxon-name-part-type="species" reg="soembaensis">soembaensis</tp:taxon-name-part></tp:taxon-name></italic> were sampled intertidally in a bay in Indonesia while <italic><tp:taxon-name><tp:taxon-name-part taxon-name-part-type="genus" reg="Marphysa">M.</tp:taxon-name-part><tp:taxon-name-part taxon-name-part-type="species" reg="zanolae">zanolae</tp:taxon-name-part></tp:taxon-name></italic> sp. nov. occurs in deep-sea environments in Papua New Guinea.</p></tp:treatment-sec></tp:taxon-treatment>
